# Supplementary material for: Kinome-Wide Functional Genomics Screen Reveals a Novel Mechanism of TNFα-Induced Nuclear Accumulation of the HIF-1α Transcription Factor in Cancer Cells
Source: PLoS One. 2012 Feb 15;7(2):e31270. doi: 10.1371/journal.pone.0031270 (PMC3280275; doi:10.1371/journal.pone.0031270)
Supplement: Table S1 — RNAi-based screening identified negative regulators of TNFα-mediated accumulation of HIF-1α. Fold change values indicate increase in HIF-1α accumulation under TNFα treatment in cells transfected with corresponding siRNA relative to NTC1 control siRNA. (XLS) [file pone.0031270.s009.xls]

## Sheet: Table
Accession Number	Gene Symbol	Fold change
NM_000706	AVPR1A	3.98826
NM_004336	BUB1	5.60419
NM_172207	CAMKK1	2.80429
NM_014826	CDC42BPA	4.52805
NM_003948	CDKL2	2.90783
NM_001274	CHEK1	4.15986
NM_001824	CKM	2.42941
NM_001827	CKS2	3.23237
NM_001292	CLK3	2.23262
NM_006314	CNKSR1	2.00618
NM_025233	COASY	2.86064
NM_016441	CRIM1	2.33927
NM_005211	CSF1R	2.40123
NM_001320	CSNK2B	3.64667
NM_004938	DAPK1	3.20965
NM_001348	DAPK3	2.6072
NM_001347	DGKQ	2.50478
NM_003646	DGKZ	2.84569
NM_001081562	DMPK	4.18054
NM_004417	DUSP1	2.64449
NM_004418	DUSP2	3.01049
NM_004419	DUSP5	3.18976
NM_130438	DYRK1A	2.56776
NM_004438	EPHA4	2.76905
NM_004441	EPHB1	2.24158
NM_005204	MAP3K8	2.25044
NM_033141	MAP3K9	2.84057
NM_007181	MAP4K1	8.11843
NM_006575	MAP4K5	2.14009
NM_002751	MAPK11	2.45181
NM_001040439	MAPK8IP3	2.43907
NM_004635	MAPKAPK3	3.04929
NM_003668	MAPKAPK5	2.15144
NM_002376	MARK3	2.58068
NM_031417	MARK4	4.01984
NM_015016	MAST3	2.42617
NM_032017	MGC4796	2.58875
NM_002436	MPP1	2.63621
NM_005374	MPP2	3.75255
NM_053031	MYLK	3.12593
NM_003157	NEK4	4.51129
NM_014397	NEK6	2.17804
NM_033116	NEK9	3.35981
NM_016231	NLK	2.1359
NM_001018139	NME2	2.61002
NM_002513	NME3	5.51079
NM_004563	PCK2	3.13148
NM_000291	PGK1	4.76517
NM_005027	PIK3R2	9.62837
NM_002648	PIM1	2.79885
NM_006875	PIM2	3.3872
NM_005028	PIP5K2A	2.16244
NM_003559	PIP5K2B	2.37107
NM_024779	PIP5K2C	5.64915
NM_152671	PIP5K3	2.49365
NM_173492	PIP5KL1	3.16294
NM_032471	PKIB	2.74768
NM_014264	PLK4	5.60849
NM_001039582	PNCK	3.40366
NM_002715	PPP2CA	2.03692
NM_004156	PPP2CB	2.44065
NM_006252	PRKAA2	2.01041
NM_002733	PRKAG1	3.90447
NM_006256	PRKCL2	2.25245
NM_002744	PRKCZ	3.02577
NM_006904	PRKDC	2.52203
NM_002766	PRPSAP1	3.44409
NM_006742	PSKH1	2.04068
NM_002843	PTPRJ	3.62023
NM_014226	RAGE	3.90539
NM_006510	RFP	2.37509
NM_004586	RPS6KA3	3.99164
NM_001024401	SBK1	2.5565
NM_007271	STK38	2.65574
NM_153809	TAF1L	3.3388
NM_012290	TLK1	2.13087
NM_003318	TTK	2.16653
