# Supplementary material for: Kinome-Wide Functional Genomics Screen Reveals a Novel Mechanism of TNFα-Induced Nuclear Accumulation of the HIF-1α Transcription Factor in Cancer Cells
Source: PLoS One. 2012 Feb 15;7(2):e31270. doi: 10.1371/journal.pone.0031270 (PMC3280275; doi:10.1371/journal.pone.0031270)
Supplement: Table S2 — Additional information on Solaris RT-qPCR assay. (XLS) [file pone.0031270.s010.xls]

## Sheet: Sheet1
Catalog Number	Gene Symbol	Entrez Gene ID	Amplicon Length	Amplicon GC Content	Forward Primer Sequence	Forward Primer GC Content	Forward Primer Tm	Forward Primer Start Pos	Forward Primer Cross Exon Boundry	Rev Primer Sequence	Rev Primer GC Content	Rev Primer Tm	Rev Primer Start Position	Rev Primer Cross Boundry	Probe Sequence	Probe Tm	Probe Start Position	Probe Cross Exon Boundry	Assay Design Score	Transcript Blast Penalty	Genomic Blast Penalty	Intron Size Score	Waterfall Level	Assay Map To Pseudogene
AX-005304-00-0100	ADCK2	90956	103	54	TGTGAAAGCCGTCAAGTTCC	50	64.83	140025480	FALSE	CTGCTGGTAACTGGACACAGG	57	68.46	140027320	FALSE	CGTATGAaGaGAGTGTGC	69.68	140025545	TRUE	171.48	0	0	0	06 - Probes Crossing Splice Site - Less Restrictive	FALSE
AX-007673-00-0100	PRKAR2B	5577	61	49	GGCGTTCAATGCTCCAG	59	63.16	106472885	TRUE	AGCTTCTGCACATACTGAGG	50	65.19	106497992	TRUE	ACCGATTCACAAGGCGTGC	69.07	106497974	FALSE	162.41	0	0	15	05 - Primers Crossing Splice Site - Less Restrictive	FALSE
AX-005002-00-0100	RIOK2	55781	108	41	TAGCCAGCCTTAAACATGGTG	48	63.74	96540578	FALSE	TTGTCAACCGATAGCCCTGGA	52	67.99	96539285	FALSE	GGAGCGTACCAaAACTGTC	68.9	96539304	TRUE	175.2	0	0	0	06 - Probes Crossing Splice Site - Less Restrictive	FALSE
AX-005391-00-0100	TRIB2	28951	90	53	TCTTTAAGGACGAAGAGAGGACTC	46	65.34	12781111	TRUE	TGTCGGAGAGGGAATCATCATC	50	66.62	12797952	FALSE	CTACATTCTGCGgGgAG	68.12	12797936	FALSE	181.45	0	0	15	05 - Primers Crossing Splice Site - Less Restrictive	FALSE
AX-005047-00-0100	TRIO	7204	100	45	GTCATATTCAGCGAACCACTTG	45	63.64	14535808	FALSE	TTTCCTCCAGGCAAAGG	53	63.09	14538186	FALSE	CAGTATCAAGGTGAGTTGC	68.27	14535873	TRUE	177.18	0	0	0	06 - Probes Crossing Splice Site - Less Restrictive	FALSE
AX-005393-00-0100	TRPM7	54822	73	42	CAACGGATGCTTATGGAGTC	50	62.96	48728215	FALSE	GATAGCCTCACATACTTAGCTC	45	64.05	48723029	TRUE	GgGgTTCTCATTCCTACaG	69.91	48728183	FALSE	163.08	0	0	15	05 - Primers Crossing Splice Site - Less Restrictive	FALSE
AX-004606-00-0100	PPIB	5479	142	59	TCTCCGAACGCAACATGAAG	50	64.04	62242209	FALSE	CGTAGGTCAAAATACACCTTG	43	63.01	62241390	TRUE	CCAAAGTCACCGTCAAG	68.99	62242104	FALSE	190.17	0	0	15	05 - Primers Crossing Splice Site - Less Restrictive	FALSE
